# Supplementary material for: Applying sigma metrics to assess quality control processes in the transfusion transmissible infection screening laboratory of a blood center
Source: PLoS One. 2024 Oct 24;19(10):e0312422. doi: 10.1371/journal.pone.0312422 (PMC11500874; doi:10.1371/journal.pone.0312422)
Supplement: S1 Table — (XLSX) [file pone.0312422.s001.xlsx]

## Sheet: S1
Table S1: Month-wise N, Mean, SD, CV% and TEa% (expected) for 3 Serology analytes IQC
					IQC			N of IQC POS				Mean of IQC POS				SD			CV%
Analyte QC	Analyser	Ctrl Lot	Cal Lot	Rgt Lot	Min	Max	x̄exp	2023-02-01	2023-03-01	2023-04-01	Total	2023-02-01	2023-03-01	2023-04-01	x̄obs	2023-02-01	2023-03-01	2023-04-01	2023-02-01	2023-03-01	2023-04-01	Average	TEaexp %
HBsAg POS	1	2	1	5	1.75	5.25	3.5	41	46	11	98	3.552	3.705	3.643	3.63333	0.3035	0.1281	0.1276	8.546	3.457	3.504	5.169	71.4286
	2	2	1	5	1.75	5.25	3.5	20	47	16	82	3.42	3.661	3.61	3.56367	0.0699	0.1439	0.12	2.045	3.93	3.28	3.085	71.4286
	3	2	1	5	1.75	5.25	3.5	34	42	10	86	3.416	3.54	3.527	3.49433	0.0829	0.1537	0.0908	2.425	4.34	2.574	3.113	71.4286
	4	2	1	5	1.75	5.25	3.5	18	31	8	57	3.371	3.587	3.738	3.56533	0.1588	0.133	0.1561	4.711	3.708	4.177	4.19867	71.4286
Anti-HCV POS	1	2	1	3	2.5	7.5	5	21	45	17	83	4.93	4.588	4.814	4.77733	0.3849	0.3509	0.1855	7.809	7.648	3.845	6.434	80
	2	3	1	3	2.5	7.5	5	6	41	22	69	4.833	4.817	4.84	4.83	0.6401	0.2729	0.1564	13.243	5.665	3.231	7.37967	80
	3	2	1	3	2.5	7.5	5	8	45	18	71	4.421	4.792	4.943	4.71867	0.3641	0.2608	0.1813	8.235	5.443	3.669	5.78233	80
	4	3	1	3	2.5	7.5	5	7	37	11	55	4.297	4.838	4.814	4.64967	0.3118	0.3186	0.114	7.256	6.585	2.367	5.40267	80
HIV Ag/Ab POS3	1	1	1	3	1.87	4.59	3.23	45	34	11	90	2.975	2.947	2.862	2.928	0.0985	0.117	0.0591	3.31	3.969	2.064	3.11433	69.0402
	3	1	1	3	1.87	4.59	3.23	38	40	13	91	3.148	2.996	2.883	3.009	0.0781	0.1349	0.0559	2.481	4.504	1.94	2.975	69.0402
	5	1	1	3	1.87	4.59	3.23	20	31	7	58	3.097	3.047	3.046	3.06333	0.083	0.0905	0.0403	2.681	2.97	1.323	2.32467	69.0402
	6	1	1	3	1.87	4.59	3.23	20	39	16	75	3.016	3.017	2.935	2.98933	0.0788	0.0898	0.0661	2.612	2.978	2.254	2.61467	69.0402
HIV Ag/Ab POS2	1	2	1	3	1.52	8.3	4.91	45	34	11	90	3.132	3.266	3.3	3.23267	0.2767	0.1154	0.0591	8.833	5.788	3.498	6.03967	79.6334
	3	1	1	3	1.52	8.3	4.91	38	40	13	91	3.296	3.384	3.369	3.34967	0.1242	0.1929	0.0941	3.767	5.7	2.793	4.08667	79.6334
	5	1	1	3	1.52	8.3	4.91	20	31	7	58	3.195	3.423	3.564	3.394	0.14	0.1709	0.0886	4.232	4.993	2.486	3.90367	79.6334
	6	1	1	3	1.52	8.3	4.91	20	39	16	75	3.222	3.455	3.513	3.39667	0.1561	0.122	0.1023	4.844	3.532	2.911	3.76233	79.6334
HIV Ag/Ab POS1	1	2	1	3	1.2	11.5	6.35	45	34	11	90	4.354	4.686	4.801	4.61367	0.3841	0.2867	0.1407	8.822	6.119	2.932	5.95767	84.252
	3	1	1	3	1.2	11.5	6.35	38	40	13	91	4.497	4.744	4.765	4.66867	0.2082	0.1839	0.1515	4.629	3.877	3.179	3.895	84.252
	5	1	1	3	1.2	11.5	6.35	20	31	7	58	4.422	4.845	5.049	4.772	0.1473	0.3503	0.1841	3.332	7.229	3.647	4.736	84.252
	6	1	1	3	1.2	11.5	6.35	20	39	16	75	4.406	4.825	4.931	4.72067	0.2359	0.251	0.1499	5.354	5.201	3.039	4.53133	84.252
N - number of IQC run
x̄exp-Expected mean
x̄obs-Observed mean
TEaexp % -Total allowable error using expected mean
