# Supplementary material for: Applying sigma metrics to assess quality control processes in the transfusion transmissible infection screening laboratory of a blood center
Source: PLoS One. 2024 Oct 24;19(10):e0312422. doi: 10.1371/journal.pone.0312422 (PMC11500874; doi:10.1371/journal.pone.0312422)
Supplement: S2 Table — (XLSX) [file pone.0312422.s002.xlsx]

## Sheet: S2 
Table S2 : Month-wise number of IQC Out-of-control events for 3 Serology analytes on Analyzer 1-6
	Analyzer 1						Analyzer 2			Analyzer 3						Analyzer 4			Analyzer 5				Analyzer 6
Month	HBsAg Pos	Anti-HCV Pos	HIV Ag/Ab Pos-1	HIV Ag/Ab Pos-2	HIV Ag/Ab Pos-3	Total	HBsAg Pos	Anti-HCV Pos	Total	HBsAg Pos	Anti-HCV Pos	HIV Ag/Ab Pos-1	HIV Ag/Ab Pos-2	HIV Ag/Ab Pos-3	Total	HBsAg Pos	Anti-HCV Pos	Total	HIV Ag/Ab Pos-1	HIV Ag/Ab Pos-2	HIV Ag/Ab Pos-3	Total	HIV Ag/Ab Pos-1	HIV Ag/Ab Pos-2	HIV Ag/Ab Pos-3	Total
1:2s only
Feb	1	1	2	2	5	11	0	0	0	1	0	1	4	2	8	1	0	1	0	2	0	2	3	0	1	4
Mar	5	1	0	5	3	14	7	1	8	1	0	0	1	3	5	5	3	8	0	1	4	5	0	6	0	6
Apr	1	0	1	1	0	3	3	1	4	0	0	0	1	0	1	0	1	1	1	1	2	4	0	0	0	0
Westgard Classic Rules
Feb	3	1	5	5	6	20	0	0	0	1	0	2	5	3	11	1	0	1	0	2	0	2	3	0	1	4
Mar	5	1	0	5	4	15	9	0	9	1	0	2	2	4	9	5	3	8	2	2	4	8	1	9	1	11
Apr	1	0	1	1	0	3	3	1	4	0	0	0	1	0	1	0	1	1	1	1	2	4	0		0	0
Westgard Sigma Rules
Feb	1	0	0	0	0	1	0	0	0	0	0	0	0	0	0	0	0	0	0	1	0	1	0	0	0	0
Mar	2	0	0	2	1	5	2	0	2	0	0	0	1	2	3	0	1	1	0	0	0	0	0	0	0	0
Apr	0	0	1	0	0	1	0	0	0	0	0	0	0	0	0	0	0	0	0	0	1	1	0	0	0	0
